# Supplementary material for: Surgical Outcomes in Chiari 1 and Chiari 1.5 Malformation Treated by Posterior Fossa Reconstruction: A Comprehensive Analysis of 110 Pediatric Cases and Literature Review
Source: J Clin Med. 2024 Jun 30;13(13):3852. doi: 10.3390/jcm13133852 (PMC11242314; doi:10.3390/jcm13133852)
Supplement: Supplementary file 1 [file jcm-13-03852-s001.zip]

Archive with 5 entries (5 files):
- Supplementary Material_Surgery in pediatric Chiari malformations.pdf
- Video A-S1-Opening the FM.mp4
- Video B-S1-Cerebellum_tonsils_arachnoid_membrane.mp4
- Video E-S1-Dural graft closure.mp4
- Video F-S1-Sealant on the dural graft.mp4
